# Supplementary material for: Magnesium Supplementation Improves Cortical Stratification and Neuronal Differentiation in Blood–Brain Barrier-Integrated Human Brain Organoids
Source: Biomedicines. 2026 May 29;14(6):1242. doi: 10.3390/biomedicines14061242 (PMC13297601; doi:10.3390/biomedicines14061242)
Supplement: Supplementary file 1 [file biomedicines-14-01242-s001.zip]

Archive with 1 entries (1 files):
- biomedicines-4316565-supplementary.pdf
